# Supplementary material for: Circular RNA circGSK3B Promotes Cell Proliferation, Migration, and Invasion by Sponging miR-1265 and Regulating CAB39 Expression in Hepatocellular Carcinoma
Source: Front Oncol. 2020 Nov 11;10:598256. doi: 10.3389/fonc.2020.598256 (PMC7688052; doi:10.3389/fonc.2020.598256)
Supplement: Supplementary file 1 [file DataSheet_1.zip]

Archive with 19 entries (18 files):
- Original images/
- Original images/C-JUN-1.tif
- Original images/C-JUN-2.tif
- Original images/C-MYC-1.tif
- Original images/C-MYC-2.tif
- Original images/CAB-1.tif
- Original images/CAB-2.tif
- Original images/E-Ca-1.tif
- Original images/E-Ca-2.tif
- Original images/ERK-1.tif
- Original images/ERK-2.tif
- Original images/GAP 1.tif
- Original images/GAP 2.tif
- Original images/GAP-3.tif
- Original images/GAP-4.tif
- Original images/GAP-5.tif
- Original images/N-ca-1.tif
- Original images/N-ca-2.tif
- Original images/QKI.tif
